# Supplementary material for: A long-term, temporally consistent, gridded daily meteorological dataset for northwestern North America
Source: Sci Data. 2019 Jan 15;6:180299. doi: 10.1038/sdata.2018.299 (PMC6335611; doi:10.1038/sdata.2018.299)
Supplement: Supplementary file 1 [file sdata2018299-isa1.zip]

Archive with 3 entries (3 files):
- i_Investigation.txt
- s_Schnorbus536A_study.txt
- a_Schnorbus536A_assay.txt
