# Supplementary material for: A long-term, temporally consistent, gridded daily meteorological dataset for northwestern North America
Source: Sci Data. 2019 Jan 15;6:180299. doi: 10.1038/sdata.2018.299 (PMC6335611; doi:10.1038/sdata.2018.299)
Supplement: Supplementary file 1 [file sdata2018299-isa1.zip › i_Investigation.txt]

# Investigation File generated for Scientific Data with Investigation File Authoring Tool version 0.1.0 on 03/12/2018 - This metadata file is CC0
ONTOLOGY SOURCE REFERENCE
Term Source Name	GAZ	ERO	ENVO	OBI
Term Source File	http://data.bioontology.org/ontologies/GAZ	http://data.bioontology.org/ontologies/ERO	http://data.bioontology.org/ontologies/ENVO	http://data.bioontology.org/ontologies/OBI
Term Source Version	$Revision: 1.512 $	2013-08-02		2014-08-18
Term Source Description	Gazetteer	Eagle-I Research Resource Ontology	Environment Ontology	Ontology for Biomedical Investigations
INVESTIGATION
Investigation Identifier
Investigation Title
Investigation Description
Investigation Submission Date
Investigation Public Release Date
INVESTIGATION PUBLICATIONS
Investigation PubMed ID
Investigation Publication DOI
Investigation Publication Author List
Investigation Publication Title
Investigation Publication Status
Investigation Publication Status Term Accession Number
Investigation Publication Status Term Source REF
INVESTIGATION CONTACTS
Investigation Person Last Name
Investigation Person Mid Initials
Investigation Person First Name
Investigation Person Address
Investigation Person Phone
Investigation Person Fax
Investigation Person Email
Investigation Person Affiliation
Investigation Person Roles
Investigation Person Roles Term Accession Number
Investigation Person Roles Term Source REF
STUDY
Study Identifier	10.1038/sdata.2018.299
Study Title	A long-term, temporally consistent, gridded daily meteorological dataset for northwestern North America
Study Submission Date	08/02/2018
Study Public Release Date	15/01/2019
Study Description	http://www.nature.com/articles/sdata2018299#abstract
Study File Name	s_Schnorbus536A_study.txt
Comment[Subject Keywords]	///;/
Comment[Manuscript Licence]	CC BY-4.0
Comment[Experimental Metadata Licence]	CC0
Comment[Supplementary Information File Name]	
Comment[Supplementary Information File Type]	x-zip-compressed
Comment[Supplementary Information File URL]	http://www.nature.com/articles/sdata2018299#supplementary-information
Comment[Data Repository]	figshare
Comment[Data Record Accession]	doi:10.6084/m9.figshare.c.3965337
Comment[Data Record URI]	https://doi.org/10.6084/m9.figshare.c.3965337
STUDY DESIGN DESCRIPTORS
Study Design Type	modeling and simulation objective	process-based data transformation objective
Study Design Type Term Accession Number	ERO:0100102	ERO:0100003
Study Design Type Term Source REF	ERO	ERO
STUDY PUBLICATIONS
Study PubMed ID
Study Publication DOI
Study Publication Author List
Study Publication Title
Study Publication Status
Study Publication Status Term Accession Number
Study Publication Status Term Source REF
STUDY FACTORS
Study Factor Name	temporal interval
Study Factor Type	temporal_interval
Study Factor Type Term Accession Number	http://www.ifomis.org/bfo/1.1/span#TemporalInterval
Study Factor Type Term Source REF	ERO
STUDY ASSAYS
Study Assay Measurement Type	climate
Study Assay Measurement Type Term Accession Number	ENVO:01001082
Study Assay Measurement Type Term Source REF	ENVO
Study Assay Technology Type	digital curation
Study Assay Technology Type Term Accession Number	OBI:0302914
Study Assay Technology Type Term Source REF	OBI
Study Assay Technology Platform	""
Study Assay File Name	a_Schnorbus536A_assay.txt
STUDY PROTOCOLS
Study Protocol Name	Primary Data - Stations and Reanalyses	Scaling Data - ClimateWNA v5.10	Interpolation - Thin Plate Spline
Study Protocol Type	data acquisition	data acquisition	data transformation
Study Protocol Type Term Accession Number	ERO:0000387	ERO:0000387	OBI:0200000
Study Protocol Type Term Source REF	ERO	ERO	ERO
Study Protocol Description			
Study Protocol URI	""	""	""
Study Protocol Version			
Study Protocol Parameters Name	""	""	""
Study Protocol Parameters Name Term Accession Number	""	""	""
Study Protocol Parameters Name Term Source REF	""	""	""
Study Protocol Components Name	""	""	""
Study Protocol Components Type	""	""	""
Study Protocol Components Type Term Accession Number	""	""	""
Study Protocol Components Type Term Source REF	""	""	""
STUDY CONTACTS
Study Person Last Name	Werner	Schnorbus	Shrestha	Cannon	Zwiers	Dayon	Anslow
Study Person First Name	A. T.	M. A.	R. R.	A. J.	F. W.	G.	F.
Study Person Mid Initials							
Study Person Email	""	mschnorb@uvic.ca	""	""	""	""	""
Study Person Phone							
Study Person Fax							
Study Person Address							
Study Person Affiliation	Pacific Climate Impacts Consortium, University of Victoria, Victoria, BC, V8W 2Y2, Canada	Pacific Climate Impacts Consortium, University of Victoria, Victoria, BC, V8W 2Y2, Canada	Water and Climate Impacts Research Centre, Watershed Hydrology and Ecology Research Division, Environment and Climate Change Canada	Climate Research Division, Environment and Climate Change Canada	Pacific Climate Impacts Consortium, University of Victoria, Victoria, BC, V8W 2Y2, Canada	Pacific Climate Impacts Consortium, University of Victoria, Victoria, BC, V8W 2Y2, Canada	Pacific Climate Impacts Consortium, University of Victoria, Victoria, BC, V8W 2Y2, Canada
Study Person Roles							
Study Person Roles Term Accession Number							
Study Person Roles Term Source REF							
Comment[Study Person ORCID]	0000-0002-8431-2663			0000-0002-8025-3790	0000-0002-8375-5147		
Comment[Funder]							
Comment[FundRef ID]							
Comment[Funder Term Source REF]							
Comment[Grant Identifier]							
