# Supplementary material for: A long-term, temporally consistent, gridded daily meteorological dataset for northwestern North America
Source: Sci Data. 2019 Jan 15;6:180299. doi: 10.1038/sdata.2018.299 (PMC6335611; doi:10.1038/sdata.2018.299)
Supplement: Supplementary file 1 [file sdata2018299-isa1.zip › s_Schnorbus536A_study.txt]

Source Name	Characteristics[geographical location]	Term Source REF	Term Accession Number	Characteristics[environment type]	Term Source REF	Term Accession Number	Protocol REF	Sample Name	Factor Value[temporal interval]	Comment[geographic location]
the second generation of Adjusted and Homogenized Canadian Climate Data from Environment and Climate Change Canada	Canada	GAZ	GAZ:00002560	climate system	ENVO	ENVO:01001364	Primary Data - Stations and Reanalyses	AHCCD	1945/2012	Canada
the United States Historical Climatology Network-Daily	contiguous United States of America	GAZ	GAZ:00003937	climate system	ENVO	ENVO:01001364	Primary Data - Stations and Reanalyses	USHCN-Daily	1945/2012	US
the Global Historical Climatology Network-Daily	State of Alaska	GAZ	GAZ:00002521	climate system	ENVO	ENVO:01001364	Primary Data - Stations and Reanalyses	GHCN-Daily	1945/2012	Alaska
PRISM	Canada	GAZ	GAZ:00002560	climate system	ENVO	ENVO:01001364	Scaling Data - ClimateWNA v5.10	PRISM Canada 71 contribution to high-resolution climatology predictor	1971/2000	Canada - Province of British Columbia
PRISM	Canada	GAZ	GAZ:00002560	climate system	ENVO	ENVO:01001364	Scaling Data - ClimateWNA v5.10	PRISM Canada 61 contribution to high-resolution climatology predictor	1961/1990	Canada - Province of Alberta and Province of Saskatchewan
NRCANmet	Canada	GAZ	GAZ:00002560	climate system	ENVO	ENVO:01001364	Scaling Data - ClimateWNA v5.10	NRCANmet Canada contribution to high-resolution climatology predictor	1961/1990	Canada - Yukon, Nunavut and Northwest Territories
PRISM	contiguous United States of America	GAZ	GAZ:00003937	climate system	ENVO	ENVO:01001364	Scaling Data - ClimateWNA v5.10	PRISM US contribution to high-resolution climatology predictor	1971/2000	US
WorldClim	State of Alaska	GAZ	GAZ:00002521	climate system	ENVO	ENVO:01001364	Scaling Data - ClimateWNA v5.10	WorldClim contribution to high-resolution climatology predictor	1961/1990	Alaska
