# Supplementary material for: A long-term, temporally consistent, gridded daily meteorological dataset for northwestern North America
Source: Sci Data. 2019 Jan 15;6:180299. doi: 10.1038/sdata.2018.299 (PMC6335611; doi:10.1038/sdata.2018.299)
Supplement: Supplementary file 1 [file sdata2018299-isa1.zip › a_Schnorbus536A_assay.txt]

Sample Name	Protocol REF	Assay Name	Raw Data File	Comment[Data Repository]	Comment[Data Record Accession]	Comment[Data Record URI]
AHCCD	Interpolation - Thin Plate Spline	AHCCD contribution to PNWNAmet	Observed gridded meteorologicaldata for northwestern North America	figshare	doi:10.6084/m9.figshare.c.3965337	https://doi.org/10.6084/m9.figshare.c.3965337
USHCN-Daily	Interpolation - Thin Plate Spline	USHCN-Daily contribution to PNWNAmet	Observed gridded meteorologicaldata for northwestern North America	figshare	doi:10.6084/m9.figshare.c.3965337	https://doi.org/10.6084/m9.figshare.c.3965337
GHCN-Daily	Interpolation - Thin Plate Spline	GHCN-Daily contribution to PNWNAmet	Observed gridded meteorologicaldata for northwestern North America	figshare	doi:10.6084/m9.figshare.c.3965337	https://doi.org/10.6084/m9.figshare.c.3965337
PRISM Canada 71 contribution to high-resolution climatology predictor	Interpolation - Thin Plate Spline	PRISM Canada 71 contribution to PNWNAmet	Observed gridded meteorologicaldata for northwestern North America	figshare	doi:10.6084/m9.figshare.c.3965337	https://doi.org/10.6084/m9.figshare.c.3965337
PRISM Canada 61 contribution to high-resolution climatology predictor	Interpolation - Thin Plate Spline	PRISM Canada 61 contribution to PNWNAmet	Observed gridded meteorologicaldata for northwestern North America	figshare	doi:10.6084/m9.figshare.c.3965337	https://doi.org/10.6084/m9.figshare.c.3965337
NRCANmet Canada contribution to high-resolution climatology predictor	Interpolation - Thin Plate Spline	NRCANmet Canada contribution to PNWNAmet	Observed gridded meteorologicaldata for northwestern North America	figshare	doi:10.6084/m9.figshare.c.3965337	https://doi.org/10.6084/m9.figshare.c.3965337
PRISM US contribution to high-resolution climatology predictor	Interpolation - Thin Plate Spline	PRISM US contribution to PNWNAmet	Observed gridded meteorologicaldata for northwestern North America	figshare	doi:10.6084/m9.figshare.c.3965337	https://doi.org/10.6084/m9.figshare.c.3965337
WorldClim contribution to high-resolution climatology predictor	Interpolation - Thin Plate Spline	WorldClim contribution to PNWNAmet	Observed gridded meteorologicaldata for northwestern North America	figshare	doi:10.6084/m9.figshare.c.3965337	https://doi.org/10.6084/m9.figshare.c.3965337
